# Supplementary material for: Modeling glycans with AlphaFold 3: capabilities, caveats, and limitations
Source: Glycobiology. 2025 Aug 28;35(10):cwaf048. doi: 10.1093/glycob/cwaf048 (PMC12448869; doi:10.1093/glycob/cwaf048)
Supplement: Supplementary_Table_I_cwaf048 [file supplementary_table_i_cwaf048.xlsx]

## Sheet: Sheet1
Supplementary Table 1. Monosaccharide Chemical Component Dictionary (CCD) codes
The monosaccharide CCD codes were compiled from PDBeChem (https://www.ebi.ac.uk/pdbe-srv/pdbechem/) and formatted in alignment with the Symbol Nomenclature for Glycans (SNFG) table (https://www.ncbi.nlm.nih.gov/glycans/snfg.html). Empty cells indicate that a corresponding CCD entry is unavailable or that the monosaccharide is not naturally occuring.
Hexose	Glc	D	L		Man	D	L		Gal	D	L		Gul	D	L		Alt	D	L		All	D	L		Tal	D	L		Ido	D	L
	α	GLC		p	α	MAN		p	α	GLA	GXL	p	α	4GL	GUP	p	α	SHD	Z6H	p	α	AFD	Z2D	p	α			p	α	ZCD	Z0F	p
				f				f				f				f				f		VDV		f			A5C	f				f
	β	BGC	Z8T	p	β	BMA		p	β	GAL	GIV	p	β	GL0	Z8H	p	β		3MK	p	β	ALL	WOO	p	β	SDY	ZEE	p	β		4N2	p
			A1AIO	f				f		GZL		f				f				f		VDS		f				f				f
	Linear	GLO			Linear	DNO			Linear				Linear				Linear				Linear	AOS	3BU		Linear				Linear
HexNAc	GlcNAc	D	L		ManNAc	D	L		GalNAc	D	L		GulNAc	D	L		AltNAc	D	L		AllNAc	D	L		TalNAc	D	L		IdoNAc	D	L
	α	NDG	NGZ	p	α	BM3		p	α	A2G	YYQ	p	α			p	α			p	α			p	α	A1AAJ		p	α	LXZ	HSQ	p
				f				f				f				f				f				f				f				f
	β	NAG		p	β	BM7		p	β	NGA		p	β	LXB		p	β			p	β	NAA		p	β			p	β			p
				f				f				f				f				f				f				f				f
	Linear				Linear	MN9			Linear				Linear				Linear				Linear				Linear				Linear
Hexosamine	GlcN	D	L		ManN	D	L		GalN	D	L		GulN	D	L		AltN	D	L		AllN	D	L		TalN	D	L		IdoN	D	L
	α	PA1		p	α	95Z		p	α	X6X		p	α			p	α			p	α			p	α			p	α			p
				f				f				f				f				f				f				f				f
	β	GCS		p	β			p	β	1GN		p	β			p	β			p	β			p	β			p	β			p
				f				f				f				f				f				f				f				f
	Linear				Linear				Linear				Linear				Linear				Linear				Linear				Linear
Hexuronate	GlcA	D	L		ManA	D	L		GalA	D	L		GulA	D	L		AltA	D	L		AllA	D	L		TalA	D	L		IdoA	D	L
	α	GCU		p	α	MAV		p	α	ADA		p	α		LGU	p	α			p	α			p	α	X1X		p	α		IDR	p
				f				f				f				f				f				f				f				f
	β	BDP		p	β	BEM		p	β	GTR		p	β			p	β			p	β			p	β	X0X		p	β			p
				f				f		GTK		f				f				f				f				f				f
	Linear	REL			Linear				Linear	DGU			Linear				Linear				Linear				Linear				Linear
Deoxyhexose	Qui	D	L		Rha	D	L						6dGul	D	L		6dAlt	D	L						6dTal	D	L						Fuc	D	L
	α	G6D		p	α		RAM	p					α		66O	p	α			p					α			p					α	FCA	FUC	p
				f				f								f				f								f								f
	β			p	β		RM4	p					β			p	β			p					β			p					β	FCB	FUL	p
				f				f								f				f								f						GYE		f
	Linear				Linear		RNS									linear	Linear								Linear								Linear
DeoxyhexNAc	QuiNAc	D	L		RhaNAc	D	L										6dAltNAc	D	L						6dTalNAc	D	L						FucNAc	D	L
	α			p	α			p									α			p					α			p					α	49T		p
				f				f												f								f								f
	β	Z9W		p	β			p									β			p					β			p					β			p
				f				f												f								f								f
	Linear				Linear												Linear								Linear								Linear
Di-deoxyhexose	Oli	D	L		Tyv	D	L						Abe	D	L		Par	D	L		Dig	D	L		Col	D	L
	α		RAE	p	α	TYV		p					α	ABE		p	α	PZU		p	α			p	α			p
				f				f								f				f				f				f
	β	DDA	Z5J	p	β			p					β			p	β			p	β	Z3U		p	β			p
				f				f								f				f				f				f
	Linear				Linear								Linear				Linear				Linear				Linear
Pentose					Ara	D	L		Lyx	D	L		Xyl	D	L		Rib	D	L
					α	64K	ARA	p	α	LDY		p	α	XYS	HSY	p	α	YYM		p
						BXY	AHR	f				f				f		RIB	Z6J	f
					β	SEJ	ARB	p	β	Z4W		p	β	XYP	LXC	p	β	RIP	0MK	p
						BXX	FUB	f				f		XYZ		f		BDR	32O	f
					Linear		LAI		Linear				Linear	XLS			Linear	RB5	ROR
3-deoxy-nonulosonic acids					Kdn	D	L														Neu5Ac	D	L		Neu5Gc	D	L		Neu	D	L		Sia	D	L
					α	KDM		p													α	SIA		p	α	NGC		p	α			p	α			p
								f																f				f				f				f
					β	KDN		p													β	SLB		p	β	NGE		p	β			p	β			p
								f																f				f				f				f
					Linear																Linear				Linear				Linear				Linear
3,9-dideoxy-nonulosonic acids					Pse	D	L		Leg	D	L						Aci	D	L						4eLeg	D	L
					α			p	α			p					α			p					α			p
								f				f								f								f
					β			p	β			p					β			p					β			p
								f				f								f								f
					Linear				Linear								Linear								Linear
Unknown	Bac	D	L		LDmanHep	D	L		Kdo	D	L		Dha	D	L		DDmanHep	D	L		MurNAc	D	L		MurNGc	D	L		Mur	D	L
	α			p	α	GMH		p	α	KDO		p	α			p	α	289		p	α	MUB		p	α			p	α	1S4		p
				f				f				f				f				f				f				f				f
	β			p	β			p	β			p	β			p	β			p	β	AMU		p	β			p	β	MUR		p
				f				f				f				f				f				f				f				f
	Linear				Linear				Linear				Linear				Linear				Linear				Linear				Linear
Assigned	Api	D	L		Fru	D	L		Tag	D	L		Sor	D	L		Psi	D	L
	α			p	α			p	α	T6T		p	α	HVC	SOE	p	α	WEB		p
		XXM		f		Z9N		f				f				f		PSV	SF6	f
	β			p	β	BDF		p	β			p	β			p	β			p
				f		FRU	LFR	f				f		UEA		f		TTV	SF9	f
	Linear				Linear	FUD			Linear	TAG	LTG		Linear	SDD	SOL		Linear	PSJ	LPK
Phosphate ion	PO4
Sulfate ion	SO4
Methyl radical	74C
Acetate	ACE
Phosphocholine	PC
Ethanolamine	ETA
